# Supplementary material for: Electromagnetic induction properties of filamentous bacteria in sediment
Source: PNAS Nexus. 2025 Jan 18;4(2):pgaf011. doi: 10.1093/pnasnexus/pgaf011 (PMC11787994; doi:10.1093/pnasnexus/pgaf011)
Supplement: pgaf011_Supplementary_Data [file pgaf011_supplementary_data.zip]

Archive with 2 entries (2 files):
- PNASNEXUS-PNASNEXUS-2024-00414RR-s02.docx
- PNASNEXUS-PNASNEXUS-2024-00414RR-s01.docx
